# Supplementary material for: Camellia sinensis Chloroplast Fluoride Efflux Gene CsABCB9 Is Involved in the Fluoride Tolerance Mechanism
Source: Int J Mol Sci. 2022 Jul 14;23(14):7756. doi: 10.3390/ijms23147756 (PMC9317437; doi:10.3390/ijms23147756)
Supplement: Supplementary file 1 [file ijms-23-07756-s001.zip]

Archive with 1 entries (1 files):
- ijms-1794412-supplementary.pdf
